# Supplementary material for: Pro-Apoptotic Activity of the Marine Sponge Dactylospongia elegans Metabolites Pelorol and 5-epi-Ilimaquinone on Human 501Mel Melanoma Cells
Source: Mar Drugs. 2022 Jun 28;20(7):427. doi: 10.3390/md20070427 (PMC9317990; doi:10.3390/md20070427)
Supplement: Supplementary file 1 [file marinedrugs-20-00427-s001.zip]

Archive with 1 entries (1 files):
- marinedrugs-1764849-supplementary.pdf
